# Supplementary material for: More Than Just Kibbles: Keeper Familiarity and Food Can Affect Bonobo Behavior
Source: Animals (Basel). 2023 Jan 26;13(3):410. doi: 10.3390/ani13030410 (PMC9913499; doi:10.3390/ani13030410)
Supplement: Supplementary file 1 [file animals-13-00410-s001.zip]

Archive with 1 entries (1 files):
- animals-2077485-supplementary.pdf
